# Supplementary material for: Integrated multi-omics strategies for identifying novel therapies in psoriasis
Source: Bioinformatics. 2026 May 28;42(6):btag347. doi: 10.1093/bioinformatics/btag347 (PMC13275128; doi:10.1093/bioinformatics/btag347)
Supplement: btag347_Supplementary_Data [file btag347_supplementary_data.zip]

Archive with 2 entries (2 files):
- Supplement Figures.docx
- Supplement Tables.docx
